# Supplementary material for: Gαi2 Protein Inhibition Blocks Chemotherapy- and Anti-Androgen-Induced Prostate Cancer Cell Migration
Source: Cancers (Basel). 2024 Jan 10;16(2):296. doi: 10.3390/cancers16020296 (PMC10813862; doi:10.3390/cancers16020296)
Supplement: Supplementary file 1 [file cancers-16-00296-s001.zip]

Archive with 1 entries (1 files):
- cancers-2769377-supplementary.pdf
